# Supplementary material for: FUT8-AS1 Inhibits the Malignancy of Melanoma Through Promoting miR-145-5p Biogenesis and Suppressing NRAS/MAPK Signaling
Source: Front Oncol. 2021 May 19;10:586085. doi: 10.3389/fonc.2020.586085 (PMC8170315; doi:10.3389/fonc.2020.586085)
Supplement: Supplementary file 4 [file Table_1.xlsx]

## Sheet: Sheet1
Supplementary TABLE 1 Genes differentially expressed between vital statuses of melanoma from TCGA data.
Gene	P	Fold (log2)	Group
KIR2DL4	0.000277	-1.51	f2_vital_status: alive >= dead
HLA-F	0.000907	-1.08	f2_vital_status: alive >= dead
HLA-L	0.000933	-1.13	f2_vital_status: alive >= dead
HAPLN3	0.000954	-1.08	f2_vital_status: alive >= dead
PATL2	0.00105	-1.3	f2_vital_status: alive >= dead
TNFRSF18	0.00106	-1.24	f2_vital_status: alive >= dead
FUT8-AS1	0.0013	-1.15	f2_vital_status: alive >= dead
ATF7	0.00132	1.02	f2_vital_status: alive < dead
UNQ6494	0.00133	-1.66	f2_vital_status: alive >= dead
TTC24	0.00137	-1.54	f2_vital_status: alive >= dead
HEYL	0.0014	1.12	f2_vital_status: alive < dead
PSME2	0.00142	-1.04	f2_vital_status: alive >= dead
POMK	0.00145	1.13	f2_vital_status: alive < dead
B2M	0.00147	-1.04	f2_vital_status: alive >= dead
ANKRD17	0.00152	1.02	f2_vital_status: alive < dead
EGR3	0.00163	-1.11	f2_vital_status: alive >= dead
CXCL9	0.00164	-1.16	f2_vital_status: alive >= dead
CXCL13	0.00166	-1.25	f2_vital_status: alive >= dead
GZMH	0.00166	-1.26	f2_vital_status: alive >= dead
POLR1A	0.00167	1.03	f2_vital_status: alive < dead
REC8	0.00167	-1.14	f2_vital_status: alive >= dead
GBP2	0.00168	-1.08	f2_vital_status: alive >= dead
HLA-DQB1	0.00168	-1.1	f2_vital_status: alive >= dead
KLHDC7B	0.00168	-1.19	f2_vital_status: alive >= dead
ZBP1	0.00168	-1.27	f2_vital_status: alive >= dead
CIITA	0.00169	-1.15	f2_vital_status: alive >= dead
PDCD1	0.00169	-1.26	f2_vital_status: alive >= dead
H19	0.0017	1.09	f2_vital_status: alive < dead
LAG3	0.0017	-1.2	f2_vital_status: alive >= dead
GPR171	0.0017	-1.29	f2_vital_status: alive >= dead
PIK3R2	0.00172	1.03	f2_vital_status: alive < dead
HLA-DPB1	0.00172	-1.08	f2_vital_status: alive >= dead
CCL8	0.00174	-1.2	f2_vital_status: alive >= dead
NYNRIN	0.00175	1.1	f2_vital_status: alive < dead
FCN3	0.00175	-1.19	f2_vital_status: alive >= dead
CCL5	0.00176	-1.12	f2_vital_status: alive >= dead
HSH2D	0.00176	-1.23	f2_vital_status: alive >= dead
IRF9	0.00177	-1.04	f2_vital_status: alive >= dead
HLA-DQB2	0.00178	-1.2	f2_vital_status: alive >= dead
GZMB	0.00178	-1.21	f2_vital_status: alive >= dead
HLA-DOB	0.00178	-1.25	f2_vital_status: alive >= dead
JSRP1	0.00178	-1.5	f2_vital_status: alive >= dead
LGALS17A	0.00179	-1.59	f2_vital_status: alive >= dead
C1ORF228	0.0018	-1.26	f2_vital_status: alive >= dead
ZBED2	0.00182	-1.29	f2_vital_status: alive >= dead
ZRSR2	0.00194	-1.04	f2_vital_status: alive >= dead
IFNG	0.00202	-1.46	f2_vital_status: alive >= dead
ICAM1	0.00211	-1.04	f2_vital_status: alive >= dead
ANKRD22	0.00214	-1.22	f2_vital_status: alive >= dead
HLA-B	0.00217	-1.05	f2_vital_status: alive >= dead
CD74	0.00217	-1.06	f2_vital_status: alive >= dead
SOCS7	0.00219	1.07	f2_vital_status: alive < dead
CST7	0.00219	-1.16	f2_vital_status: alive >= dead
RTP5	0.00219	-1.58	f2_vital_status: alive >= dead
NFKBID	0.0022	-1.11	f2_vital_status: alive >= dead
HLA-G	0.00223	-1.15	f2_vital_status: alive >= dead
IRF1	0.00224	-1.08	f2_vital_status: alive >= dead
JAKMIP1	0.00224	-1.34	f2_vital_status: alive >= dead
XIRP1	0.00236	-1.27	f2_vital_status: alive >= dead
CD3D	0.00239	-1.21	f2_vital_status: alive >= dead
PSMB10	0.00241	-1.05	f2_vital_status: alive >= dead
EP400	0.00242	1.02	f2_vital_status: alive < dead
CCL4	0.00242	-1.15	f2_vital_status: alive >= dead
ISG20	0.00243	-1.11	f2_vital_status: alive >= dead
HCP5	0.00243	-1.12	f2_vital_status: alive >= dead
LIF	0.00243	-1.16	f2_vital_status: alive >= dead
LOC606724	0.00244	-1.18	f2_vital_status: alive >= dead
SOCS1	0.00245	-1.14	f2_vital_status: alive >= dead
NLRP6	0.00245	-1.31	f2_vital_status: alive >= dead
ALKBH6	0.00246	-1.05	f2_vital_status: alive >= dead
GCH1	0.00246	-1.1	f2_vital_status: alive >= dead
CD72	0.00246	-1.14	f2_vital_status: alive >= dead
CLEC4E	0.00246	-1.26	f2_vital_status: alive >= dead
CD7	0.00247	-1.18	f2_vital_status: alive >= dead
PTPRCAP	0.00253	-1.15	f2_vital_status: alive >= dead
NKG7	0.00255	-1.17	f2_vital_status: alive >= dead
XCL2	0.00259	-1.34	f2_vital_status: alive >= dead
IFITM1	0.00264	-1.07	f2_vital_status: alive >= dead
PSME1	0.00266	-1.03	f2_vital_status: alive >= dead
CXCR3	0.00266	-1.19	f2_vital_status: alive >= dead
RASSF7	0.00267	-1.06	f2_vital_status: alive >= dead
ATHL1	0.00268	-1.07	f2_vital_status: alive >= dead
CXCL10	0.00269	-1.16	f2_vital_status: alive >= dead
GZMA	0.00269	-1.19	f2_vital_status: alive >= dead
FUT7	0.00269	-1.26	f2_vital_status: alive >= dead
HCG26	0.0027	-1.19	f2_vital_status: alive >= dead
NLRC5	0.00271	-1.07	f2_vital_status: alive >= dead
KLRD1	0.00271	-1.25	f2_vital_status: alive >= dead
HLA-DRA	0.00274	-1.07	f2_vital_status: alive >= dead
MIR155HG	0.00274	-1.23	f2_vital_status: alive >= dead
MZB1	0.00278	-1.27	f2_vital_status: alive >= dead
TBC1D10C	0.00279	-1.17	f2_vital_status: alive >= dead
TYMP	0.00293	-1.07	f2_vital_status: alive >= dead
GNLY	0.00293	-1.2	f2_vital_status: alive >= dead
IL15	0.00296	-1.18	f2_vital_status: alive >= dead
PRF1	0.0031	-1.14	f2_vital_status: alive >= dead
IL18BP	0.00313	-1.08	f2_vital_status: alive >= dead
EAF2	0.00315	-1.14	f2_vital_status: alive >= dead
EBF2	0.00316	1.32	f2_vital_status: alive < dead
LIME1	0.00317	-1.12	f2_vital_status: alive >= dead
PSMB9	0.00318	-1.08	f2_vital_status: alive >= dead
CD2	0.00318	-1.16	f2_vital_status: alive >= dead
HLA-DPA1	0.00319	-1.07	f2_vital_status: alive >= dead
ANKRD52	0.00338	1.03	f2_vital_status: alive < dead
CREBBP	0.00338	1.02	f2_vital_status: alive < dead
PTPN14	0.00339	1.05	f2_vital_status: alive < dead
IFI35	0.00341	-1.06	f2_vital_status: alive >= dead
HLA-DQA2	0.00342	-1.15	f2_vital_status: alive >= dead
DCAF7	0.00343	1.02	f2_vital_status: alive < dead
ARID5A	0.00343	-1.04	f2_vital_status: alive >= dead
GPR18	0.00345	-1.23	f2_vital_status: alive >= dead
BMS1P20	0.00348	-1.1	f2_vital_status: alive >= dead
CD8B	0.00351	-1.23	f2_vital_status: alive >= dead
GRIPAP1	0.00353	-1.02	f2_vital_status: alive >= dead
UBD	0.00354	-1.15	f2_vital_status: alive >= dead
PIN4P1	0.00355	-1.06	f2_vital_status: alive >= dead
CR1L	0.00355	-1.56	f2_vital_status: alive >= dead
TIGIT	0.00356	-1.2	f2_vital_status: alive >= dead
IL12RB1	0.00369	-1.16	f2_vital_status: alive >= dead
CXCL11	0.00371	-1.22	f2_vital_status: alive >= dead
TRIM69	0.00372	-1.15	f2_vital_status: alive >= dead
SMAD9	0.00373	1.25	f2_vital_status: alive < dead
TARP	0.00373	-1.32	f2_vital_status: alive >= dead
KIR3DL2	0.00374	-1.54	f2_vital_status: alive >= dead
VAMP5	0.00375	-1.07	f2_vital_status: alive >= dead
ADGRG5	0.00375	-1.24	f2_vital_status: alive >= dead
LINC00937	0.00377	-1.3	f2_vital_status: alive >= dead
IL18RAP	0.00385	-1.3	f2_vital_status: alive >= dead
KCNN4	0.00387	-1.11	f2_vital_status: alive >= dead
HLA-DRB5	0.00391	-1.09	f2_vital_status: alive >= dead
HEATR9	0.00392	-1.99	f2_vital_status: alive >= dead
GBP5	0.00393	-1.15	f2_vital_status: alive >= dead
C15ORF57	0.00394	-1.03	f2_vital_status: alive >= dead
CXCR6	0.00409	-1.17	f2_vital_status: alive >= dead
CS	0.00414	1.02	f2_vital_status: alive < dead
HLA-DRB1	0.00415	-1.07	f2_vital_status: alive >= dead
FGF1	0.00421	-1.15	f2_vital_status: alive >= dead
ZNF445	0.00423	1.03	f2_vital_status: alive < dead
SLA2	0.00443	-1.19	f2_vital_status: alive >= dead
ABTB1	0.00445	-1.04	f2_vital_status: alive >= dead
ACAP1	0.00446	-1.16	f2_vital_status: alive >= dead
RAB4B	0.00457	-1.04	f2_vital_status: alive >= dead
NSD1	0.00459	1.02	f2_vital_status: alive < dead
CTSW	0.00459	-1.16	f2_vital_status: alive >= dead
CD27	0.00467	-1.16	f2_vital_status: alive >= dead
DHX9	0.00477	1.01	f2_vital_status: alive < dead
RDH5	0.00485	-1.13	f2_vital_status: alive >= dead
RUFY4	0.00486	-1.35	f2_vital_status: alive >= dead
AVPR1A	0.00488	1.2	f2_vital_status: alive < dead
TBX21	0.00488	-1.23	f2_vital_status: alive >= dead
FAT4	0.0049	1.11	f2_vital_status: alive < dead
RARRES3	0.0049	-1.12	f2_vital_status: alive >= dead
FLVCR1	0.00491	1.05	f2_vital_status: alive < dead
IFI27	0.00499	-1.1	f2_vital_status: alive >= dead
KLRK1	0.00516	-1.18	f2_vital_status: alive >= dead
FCRL6	0.00521	-1.24	f2_vital_status: alive >= dead
RHOH	0.00522	-1.19	f2_vital_status: alive >= dead
KIAA0125	0.00522	-1.4	f2_vital_status: alive >= dead
HLA-DMA	0.00529	-1.07	f2_vital_status: alive >= dead
GBP1	0.0053	-1.09	f2_vital_status: alive >= dead
ACACA	0.00532	1.02	f2_vital_status: alive < dead
NFKBIA	0.00533	-1.04	f2_vital_status: alive >= dead
GBP1P1	0.00533	-1.29	f2_vital_status: alive >= dead
IGFLR1	0.00534	-1.07	f2_vital_status: alive >= dead
LINC-PINT	0.00534	-1.07	f2_vital_status: alive >= dead
TNFRSF6B	0.00534	-1.1	f2_vital_status: alive >= dead
SEPT1	0.00534	-1.12	f2_vital_status: alive >= dead
PARP12	0.00535	-1.06	f2_vital_status: alive >= dead
PIM2	0.00536	-1.06	f2_vital_status: alive >= dead
CCDC64	0.00536	-1.13	f2_vital_status: alive >= dead
HLA-E	0.00539	-1.03	f2_vital_status: alive >= dead
PPP1R15A	0.00539	-1.03	f2_vital_status: alive >= dead
TVP23A	0.00539	-1.17	f2_vital_status: alive >= dead
SIRPG	0.0054	-1.22	f2_vital_status: alive >= dead
HLA-J	0.00541	-1.18	f2_vital_status: alive >= dead
SIT1	0.00542	-1.21	f2_vital_status: alive >= dead
PSTPIP1	0.00543	-1.15	f2_vital_status: alive >= dead
TNF	0.00543	-1.21	f2_vital_status: alive >= dead
ICOS	0.00545	-1.21	f2_vital_status: alive >= dead
TNFRSF17	0.00545	-1.41	f2_vital_status: alive >= dead
LILRP2	0.0055	-1.6	f2_vital_status: alive >= dead
APOL1	0.00558	-1.08	f2_vital_status: alive >= dead
ETV7	0.00562	-1.17	f2_vital_status: alive >= dead
RLTPR	0.00564	-1.19	f2_vital_status: alive >= dead
NOTCH2	0.00584	1.03	f2_vital_status: alive < dead
CDKL5	0.0059	1.16	f2_vital_status: alive < dead
S1PR4	0.00596	-1.17	f2_vital_status: alive >= dead
C9ORF139	0.00596	-1.32	f2_vital_status: alive >= dead
NUB1	0.00598	-1.02	f2_vital_status: alive >= dead
SLAMF7	0.00599	-1.12	f2_vital_status: alive >= dead
IBA57	0.00615	1.03	f2_vital_status: alive < dead
KIAA0754	0.00642	1.08	f2_vital_status: alive < dead
ZNF462	0.00644	1.04	f2_vital_status: alive < dead
CHD4	0.00647	1.01	f2_vital_status: alive < dead
HUWE1	0.00659	1.01	f2_vital_status: alive < dead
PCED1B	0.00665	-1.12	f2_vital_status: alive >= dead
SMTNL1	0.00667	-1.31	f2_vital_status: alive >= dead
CD69	0.00668	-1.2	f2_vital_status: alive >= dead
PQLC3	0.00669	-1.04	f2_vital_status: alive >= dead
NCF4	0.00673	-1.09	f2_vital_status: alive >= dead
PSMA3	0.00674	-1.02	f2_vital_status: alive >= dead
ODF3B	0.00674	-1.09	f2_vital_status: alive >= dead
CD3E	0.00677	-1.14	f2_vital_status: alive >= dead
ASCL2	0.00677	-1.2	f2_vital_status: alive >= dead
TMSB4XP8	0.0068	-1.04	f2_vital_status: alive >= dead
ATF7IP	0.00686	1.03	f2_vital_status: alive < dead
BST2	0.00691	-1.07	f2_vital_status: alive >= dead
YLPM1	0.00692	1.02	f2_vital_status: alive < dead
GBA3	0.00702	-1.96	f2_vital_status: alive >= dead
CCL4L1	0.00715	-1.15	f2_vital_status: alive >= dead
GTF3C4	0.00718	1.04	f2_vital_status: alive < dead
CORO1A	0.00718	-1.08	f2_vital_status: alive >= dead
ZC3H12A	0.00718	-1.08	f2_vital_status: alive >= dead
SOGA1	0.00719	1.03	f2_vital_status: alive < dead
ADAMTS12	0.00723	1.14	f2_vital_status: alive < dead
PTK2B	0.00724	-1.05	f2_vital_status: alive >= dead
GCN1L1	0.00725	1.02	f2_vital_status: alive < dead
SH2D1A	0.00726	-1.22	f2_vital_status: alive >= dead
ZNF394	0.00727	-1.02	f2_vital_status: alive >= dead
HLA-DMB	0.00727	-1.07	f2_vital_status: alive >= dead
TRAT1	0.00727	-1.3	f2_vital_status: alive >= dead
SCAMP5	0.00728	-1.06	f2_vital_status: alive >= dead
SLAMF6	0.0073	-1.18	f2_vital_status: alive >= dead
COX17	0.00731	-1.03	f2_vital_status: alive >= dead
NUGGC	0.00731	-1.37	f2_vital_status: alive >= dead
IL27	0.00734	-1.39	f2_vital_status: alive >= dead
ABCC9	0.00737	1.11	f2_vital_status: alive < dead
EFHD2	0.00737	-1.03	f2_vital_status: alive >= dead
NFATC3	0.00738	1.03	f2_vital_status: alive < dead
KDM5B	0.00738	1.03	f2_vital_status: alive < dead
RREB1	0.00748	1.02	f2_vital_status: alive < dead
CCDC12	0.0076	-1.02	f2_vital_status: alive >= dead
MVP	0.00769	-1.03	f2_vital_status: alive >= dead
CD8A	0.00774	-1.15	f2_vital_status: alive >= dead
CD247	0.00775	-1.16	f2_vital_status: alive >= dead
KIF19	0.00783	-1.24	f2_vital_status: alive >= dead
SS18L2	0.00789	-1.03	f2_vital_status: alive >= dead
SP140	0.00789	-1.15	f2_vital_status: alive >= dead
PSMB8	0.00791	-1.04	f2_vital_status: alive >= dead
GMFG	0.00791	-1.08	f2_vital_status: alive >= dead
XCL1	0.00792	-1.29	f2_vital_status: alive >= dead
RNF114	0.00795	-1.02	f2_vital_status: alive >= dead
HLA-C	0.00795	-1.04	f2_vital_status: alive >= dead
ZC3HAV1L	0.00796	1.1	f2_vital_status: alive < dead
IL21R	0.00797	-1.17	f2_vital_status: alive >= dead
PCDH19	0.00798	1.26	f2_vital_status: alive < dead
CFB	0.00799	-1.1	f2_vital_status: alive >= dead
DCLK3	0.00808	1.18	f2_vital_status: alive < dead
PDZD8	0.00829	1.04	f2_vital_status: alive < dead
STX4	0.00831	-1.02	f2_vital_status: alive >= dead
FUOM	0.00841	-1.06	f2_vital_status: alive >= dead
STAC3	0.00842	-1.1	f2_vital_status: alive >= dead
APOL2	0.00846	-1.04	f2_vital_status: alive >= dead
DOK1	0.00851	-1.05	f2_vital_status: alive >= dead
GBP4	0.0087	-1.1	f2_vital_status: alive >= dead
ELK4	0.00882	1.04	f2_vital_status: alive < dead
FCRL5	0.00894	-1.31	f2_vital_status: alive >= dead
FBXO6	0.00898	-1.06	f2_vital_status: alive >= dead
RELL2	0.00902	-1.07	f2_vital_status: alive >= dead
SOX4	0.00911	1.04	f2_vital_status: alive < dead
CXCR2P1	0.00911	-1.23	f2_vital_status: alive >= dead
UHRF1BP1	0.00912	1.03	f2_vital_status: alive < dead
MED10	0.00913	-1.03	f2_vital_status: alive >= dead
SECTM1	0.00913	-1.1	f2_vital_status: alive >= dead
ADCYAP1R1	0.00914	1.57	f2_vital_status: alive < dead
FGD1	0.00914	1.03	f2_vital_status: alive < dead
XPO5	0.00914	1.02	f2_vital_status: alive < dead
GNL3L	0.00916	1.02	f2_vital_status: alive < dead
CCDC88B	0.00916	-1.08	f2_vital_status: alive >= dead
ZNF831	0.00916	-1.21	f2_vital_status: alive >= dead
PIN4	0.00917	-1.03	f2_vital_status: alive >= dead
IL18	0.00924	-1.13	f2_vital_status: alive >= dead
PRRC2B	0.00939	1.02	f2_vital_status: alive < dead
LINC00324	0.0096	-1.08	f2_vital_status: alive >= dead
STAT1	0.00978	-1.04	f2_vital_status: alive >= dead
ASPHD1	0.00988	-1.12	f2_vital_status: alive >= dead
CRYBA4	0.00989	-1.64	f2_vital_status: alive >= dead
KIAA0100	0.00991	1.02	f2_vital_status: alive < dead
ADAMDEC1	0.00991	-1.22	f2_vital_status: alive >= dead
FASLG	0.00997	-1.24	f2_vital_status: alive >= dead
PRRC2C	0.01	1.02	f2_vital_status: alive < dead
